# Supplementary material for: Honokiol improves depression-like behaviors in rats by HIF-1α- VEGF signaling pathway activation
Source: Front Pharmacol. 2022 Aug 25;13:968124. doi: 10.3389/fphar.2022.968124 (PMC9453876; doi:10.3389/fphar.2022.968124)
Supplement: Supplementary file 1 [file DataSheet1.ZIP]

Archive with 14 entries (14 files):
- Supplementary Material Presentation/Figure 1.tif
- Supplementary Material Presentation/Figure 10.tif
- Supplementary Material Presentation/Figure 11.tif
- Supplementary Material Presentation/Figure 12.tif
- Supplementary Material Presentation/Figure 13.tif
- Supplementary Material Presentation/Figure 14.tif
- Supplementary Material Presentation/Figure 2.tif
- Supplementary Material Presentation/Figure 3.tif
- Supplementary Material Presentation/Figure 4.tif
- Supplementary Material Presentation/Figure 5.tif
- Supplementary Material Presentation/Figure 6.tif
- Supplementary Material Presentation/Figure 7.tif
- Supplementary Material Presentation/Figure 8.tif
- Supplementary Material Presentation/Figure 9.tif
